# Supplementary material for: Effect of Microbial Inoculation on Carbon Preservation during Goat Manure Aerobic Composting
Source: Molecules. 2021 Jul 23;26(15):4441. doi: 10.3390/molecules26154441 (PMC8348721; doi:10.3390/molecules26154441)
Supplement: Supplementary file 1 [file molecules-26-04441-s001.zip]

Archive with 1 entries (1 files):
- molecules-1282178-supplementary.pdf
